# Supplementary material for: Integrated transcriptomic and metabolomic analyses reveal the antibacterial mechanism of isocorydine against Mycobacterium bovis
Source: Front Microbiol. 2025 Dec 11;16:1717499. doi: 10.3389/fmicb.2025.1717499 (PMC12740009; doi:10.3389/fmicb.2025.1717499)
Supplement: Supplementary file 2 [file Table_1.xlsx]

## Sheet: BvsA_KEGGenrich
KEGGID	Description	GeneRatio	BgRatio	pvalue	padj	geneID	geneName	keggID	Count	Up	Up_Gene_names	Down	Down_Gene_names
mbo00900	Terpenoid backbone biosynthesis	2/14	26/1054	0.0443988726360919	0.43890954170687	M.b_GM003759/M.b_GM000602	-/-	mbo:BQ2027_MB3576/mbo:BQ2027_MB0577	2	2	M.b_GM003759/M.b_GM000602	0
mbo01110	Biosynthesis of secondary metabolites	8/14	341/1054	0.0475729121943039	0.43890954170687	M.b_GM000598/M.b_GM003421/M.b_GM003759/M.b_GM000602/M.b_GM000825/M.b_GM000822/M.b_GM002053/M.b_GM001779	-/-/-/-/-/-/-/-	mbo:BQ2027_MB0573/mbo:BQ2027_MB3247C/mbo:BQ2027_MB3576/mbo:BQ2027_MB0577/mbo:BQ2027_MB0787C/mbo:BQ2027_MB0784C/mbo:BQ2027_MB1943C/mbo:BQ2027_MB1686	8	4	M.b_GM000598/M.b_GM003759/M.b_GM000602/M.b_GM002053	4	M.b_GM003421/M.b_GM000825/M.b_GM000822/M.b_GM001779
mbo00380	Tryptophan metabolism	2/14	44/1054	0.112799032264835	0.43890954170687	M.b_GM003759/M.b_GM002053	-/-	mbo:BQ2027_MB3576/mbo:BQ2027_MB1943C	2	2	M.b_GM003759/M.b_GM002053	0
mbo00620	Pyruvate metabolism	2/14	47/1054	0.126018604644285	0.43890954170687	M.b_GM003421/M.b_GM003759	-/-	mbo:BQ2027_MB3247C/mbo:BQ2027_MB3576	2	1	M.b_GM003759	1	M.b_GM003421
mbo00640	Propanoate metabolism	2/14	47/1054	0.126018604644285	0.43890954170687	M.b_GM003421/M.b_GM003759	-/-	mbo:BQ2027_MB3247C/mbo:BQ2027_MB3576	2	1	M.b_GM003759	1	M.b_GM003421
mbo01200	Carbon metabolism	3/14	98/1054	0.13376184327635	0.43890954170687	M.b_GM003421/M.b_GM003759/M.b_GM000822	-/-/-	mbo:BQ2027_MB3247C/mbo:BQ2027_MB3576/mbo:BQ2027_MB0784C	3	1	M.b_GM003759	2	M.b_GM003421/M.b_GM000822
mbo00072	Synthesis and degradation of ketone bodies	1/14	11/1054	0.137393182179487	0.43890954170687	M.b_GM003759	-	mbo:BQ2027_MB3576	1	1	M.b_GM003759	0
mbo00350	Tyrosine metabolism	1/14	11/1054	0.137393182179487	0.43890954170687	M.b_GM000822	-	mbo:BQ2027_MB0784C	1	0		1	M.b_GM000822
mbo00625	Chloroalkane and chloroalkene degradation	1/14	11/1054	0.137393182179487	0.43890954170687	M.b_GM000822	-	mbo:BQ2027_MB0784C	1	0		1	M.b_GM000822
mbo00983	Drug metabolism - other enzymes	1/14	11/1054	0.137393182179487	0.43890954170687	M.b_GM002053	-	mbo:BQ2027_MB1943C	1	1	M.b_GM002053	0
mbo00071	Fatty acid degradation	2/14	52/1054	0.14888070675336	0.43890954170687	M.b_GM003759/M.b_GM000822	-/-	mbo:BQ2027_MB3576/mbo:BQ2027_MB0784C	2	1	M.b_GM003759	1	M.b_GM000822
mbo01220	Degradation of aromatic compounds	1/14	13/1054	0.160405957298402	0.43890954170687	M.b_GM000822	-	mbo:BQ2027_MB0784C	1	0		1	M.b_GM000822
mbo01212	Fatty acid metabolism	2/14	55/1054	0.163023544062552	0.43890954170687	M.b_GM003421/M.b_GM003759	-/-	mbo:BQ2027_MB3247C/mbo:BQ2027_MB3576	2	1	M.b_GM003759	1	M.b_GM003421
mbo00984	Steroid degradation	1/14	15/1054	0.18284755599021	0.452335968633224	M.b_GM000821	-	mbo:BQ2027_MB0783C	1	0		1	M.b_GM000821
mbo00061	Fatty acid biosynthesis	1/14	16/1054	0.193858272271382	0.452335968633224	M.b_GM003421	-	mbo:BQ2027_MB3247C	1	0		1	M.b_GM003421
mbo00220	Arginine biosynthesis	1/14	20/1054	0.23653801887258	0.465983325102592	M.b_GM001779	-	mbo:BQ2027_MB1686	1	0		1	M.b_GM001779
mbo00680	Methane metabolism	1/14	21/1054	0.246875028288232	0.465983325102592	M.b_GM000822	-	mbo:BQ2027_MB0784C	1	0		1	M.b_GM000822
mbo04122	Sulfur relay system	1/14	21/1054	0.246875028288232	0.465983325102592	M.b_GM003530	-	mbo:BQ2027_MB3353C	1	0		1	M.b_GM003530
mbo00910	Nitrogen metabolism	1/14	22/1054	0.257081949492457	0.465983325102592	M.b_GM000293	-	mbo:BQ2027_MB0273	1	1	M.b_GM000293	0
mbo00920	Sulfur metabolism	1/14	23/1054	0.267160295138877	0.465983325102592	M.b_GM000359	-	mbo:BQ2027_MB0338	1	1	M.b_GM000359	0
mbo00240	Pyrimidine metabolism	1/14	26/1054	0.296638764123012	0.465983325102592	M.b_GM000259	-	mbo:BQ2027_MB0238	1	1	M.b_GM000259	0
mbo00250	Alanine, aspartate and glutamate metabolism	1/14	27/1054	0.306217613638846	0.465983325102592	M.b_GM001779	-	mbo:BQ2027_MB1686	1	0		1	M.b_GM001779
mbo00790	Folate biosynthesis	1/14	27/1054	0.306217613638846	0.465983325102592	M.b_GM003530	-	mbo:BQ2027_MB3353C	1	0		1	M.b_GM003530
mbo01120	Microbial metabolism in diverse environments	4/14	220/1054	0.33164394913041	0.483647425815181	M.b_GM000821/M.b_GM003421/M.b_GM003759/M.b_GM000822	-/-/-/-	mbo:BQ2027_MB0783C/mbo:BQ2027_MB3247C/mbo:BQ2027_MB3576/mbo:BQ2027_MB0784C	4	1	M.b_GM003759	3	M.b_GM000821/M.b_GM003421/M.b_GM000822
mbo00010	Glycolysis / Gluconeogenesis	1/14	35/1054	0.378600589471735	0.515126382472826	M.b_GM000822	-	mbo:BQ2027_MB0784C	1	0		1	M.b_GM000822
mbo00360	Phenylalanine metabolism	1/14	37/1054	0.395566328933727	0.515126382472826	M.b_GM002053	-	mbo:BQ2027_MB1943C	1	1	M.b_GM002053	0
mbo00362	Benzoate degradation	1/14	39/1054	0.41210110597826	0.515126382472826	M.b_GM003759	-	mbo:BQ2027_MB3576	1	1	M.b_GM003759	0
mbo00630	Glyoxylate and dicarboxylate metabolism	1/14	39/1054	0.41210110597826	0.515126382472826	M.b_GM003759	-	mbo:BQ2027_MB3576	1	1	M.b_GM003759	0
mbo00310	Lysine degradation	1/14	43/1054	0.443918054320984	0.535763169008085	M.b_GM003759	-	mbo:BQ2027_MB3576	1	1	M.b_GM003759	0
mbo00230	Purine metabolism	1/14	54/1054	0.523361927142683	0.582842075824429	M.b_GM000259	-	mbo:BQ2027_MB0238	1	1	M.b_GM000259	0
mbo00650	Butanoate metabolism	1/14	56/1054	0.536620958218464	0.582842075824429	M.b_GM003759	-	mbo:BQ2027_MB3576	1	1	M.b_GM003759	0
mbo00280	Valine, leucine and isoleucine degradation	1/14	58/1054	0.549536814348748	0.582842075824429	M.b_GM003759	-	mbo:BQ2027_MB3576	1	1	M.b_GM003759	0
mbo02020	Two-component system	1/14	58/1054	0.549536814348748	0.582842075824429	M.b_GM003759	-	mbo:BQ2027_MB3576	1	1	M.b_GM003759	0
mbo02010	ABC transporters	1/14	68/1054	0.609249760086446	0.627168870677224	M.b_GM001008	-	mbo:BQ2027_MB0958	1	0		1	M.b_GM001008
mbo01230	Biosynthesis of amino acids	1/14	113/1054	0.797724962571366	0.797724962571366	M.b_GM001779	-	mbo:BQ2027_MB1686	1	0		1	M.b_GM001779

## Sheet: BvsA_GOenrich
Category	GOID	Description	GeneRatio	BgRatio	pvalue	padj	geneID	geneName	Count	Up	Up_Gene_id	Down	Down_Gene_id
BP	GO:0055114	oxidation-reduction process	8/19	330/1321	0.0756815	0.805861	M.b_GM000359/M.b_GM000355/M.b_GM000150/M.b_GM003353/M.b_GM000259/M.b_GM000825/M.b_GM000822/M.b_GM002053	-/-/-/-/-/-/-/-	8	5	M.b_GM000359/M.b_GM000355/M.b_GM003353/M.b_GM000259/M.b_GM002053	3	M.b_GM000150/M.b_GM000825/M.b_GM000822
BP	GO:0043545	molybdopterin cofactor metabolic process	1/19	10/1321	0.135301	0.805861	M.b_GM003530	-	1	0		1	M.b_GM003530
BP	GO:0051189	prosthetic group metabolic process	1/19	10/1321	0.135301	0.805861	M.b_GM003530	-	1	0		1	M.b_GM003530
BP	GO:0006810	transport	4/19	143/1321	0.141321	0.805861	M.b_GM000821/M.b_GM003826/M.b_GM001827/M.b_GM000293	-/-/-/-	4	1	M.b_GM000293	3	M.b_GM000821/M.b_GM003826/M.b_GM001827
BP	GO:0051179	localization	4/19	144/1321	0.144009	0.805861	M.b_GM000821/M.b_GM003826/M.b_GM001827/M.b_GM000293	-/-/-/-	4	1	M.b_GM000293	3	M.b_GM000821/M.b_GM003826/M.b_GM001827
BP	GO:0051234	establishment of localization	4/19	144/1321	0.144009	0.805861	M.b_GM000821/M.b_GM003826/M.b_GM001827/M.b_GM000293	-/-/-/-	4	1	M.b_GM000293	3	M.b_GM000821/M.b_GM003826/M.b_GM001827
BP	GO:0044249	cellular biosynthetic process	5/19	309/1321	0.468661	0.845451	M.b_GM002054/M.b_GM003530/M.b_GM000891/M.b_GM000602/M.b_GM001779	-/-/-/-/-	5	3	M.b_GM002054/M.b_GM000891/M.b_GM000602	2	M.b_GM003530/M.b_GM001779
BP	GO:0018130	heterocycle biosynthetic process	3/19	177/1321	0.478632	0.845451	M.b_GM002054/M.b_GM003530/M.b_GM000891	-/-/-	3	2	M.b_GM002054/M.b_GM000891	1	M.b_GM003530
BP	GO:1901576	organic substance biosynthetic process	5/19	316/1321	0.49085	0.845451	M.b_GM002054/M.b_GM003530/M.b_GM000891/M.b_GM000602/M.b_GM001779	-/-/-/-/-	5	3	M.b_GM002054/M.b_GM000891/M.b_GM000602	2	M.b_GM003530/M.b_GM001779
BP	GO:0006950	response to stress	1/19	47/1321	0.499998	0.845451	M.b_GM002053	-	1	1	M.b_GM002053	0
BP	GO:0006520	cellular amino acid metabolic process	1/19	57/1321	0.569987	0.868108	M.b_GM001779	-	1	0		1	M.b_GM001779
BP	GO:0044283	small molecule biosynthetic process	1/19	60/1321	0.589104	0.868108	M.b_GM001779	-	1	0		1	M.b_GM001779
BP	GO:0009058	biosynthetic process	5/19	358/1321	0.617987	0.868108	M.b_GM002054/M.b_GM003530/M.b_GM000891/M.b_GM000602/M.b_GM001779	-/-/-/-/-	5	3	M.b_GM002054/M.b_GM000891/M.b_GM000602	2	M.b_GM003530/M.b_GM001779
BP	GO:0006725	cellular aromatic compound metabolic process	3/19	327/1321	0.885856	0.933199	M.b_GM003353/M.b_GM002054/M.b_GM000891	-/-/-	3	3	M.b_GM003353/M.b_GM002054/M.b_GM000891	0
BP	GO:0043170	macromolecule metabolic process	3/19	329/1321	0.888661	0.933199	M.b_GM002054/M.b_GM003530/M.b_GM000891	-/-/-	3	2	M.b_GM002054/M.b_GM000891	1	M.b_GM003530
CC	GO:0016020	membrane	5/6	219/293	0.526801	0.995425	M.b_GM003252/M.b_GM001674/M.b_GM001808/M.b_GM001827/M.b_GM000293	-/-/-/-/-	5	4	M.b_GM003252/M.b_GM001674/M.b_GM001808/M.b_GM000293	1	M.b_GM001827
CC	GO:0016021	integral component of membrane	2/6	105/293	0.698865	0.995425	M.b_GM003252/M.b_GM000293	-/-	2	2	M.b_GM003252/M.b_GM000293	0
CC	GO:0031224	intrinsic component of membrane	2/6	105/293	0.698865	0.995425	M.b_GM003252/M.b_GM000293	-/-	2	2	M.b_GM003252/M.b_GM000293	0
CC	GO:0044425	membrane part	2/6	109/293	0.723239	0.995425	M.b_GM003252/M.b_GM000293	-/-	2	2	M.b_GM003252/M.b_GM000293	0
CC	GO:0005622	intracellular	1/6	67/293	0.792625	0.995425	M.b_GM000821	-	1	0		1	M.b_GM000821
CC	GO:0005623	cell	1/6	84/293	0.870997	0.995425	M.b_GM000821	-	1	0		1	M.b_GM000821
CC	GO:0044464	cell part	1/6	84/293	0.870997	0.995425	M.b_GM000821	-	1	0		1	M.b_GM000821
CC	GO:0005575	cellular_component	6/6	293/293	1	1	M.b_GM003252/M.b_GM001674/M.b_GM001808/M.b_GM000821/M.b_GM001827/M.b_GM000293	-/-/-/-/-/-	6	4	M.b_GM003252/M.b_GM001674/M.b_GM001808/M.b_GM000293	2	M.b_GM000821/M.b_GM001827
MF	GO:0005506	iron ion binding	4/20	27/1589	0.000266547	0.00632322	M.b_GM000355/M.b_GM000150/M.b_GM003353/M.b_GM000825	-/-/-/-	4	2	M.b_GM000355/M.b_GM003353	2	M.b_GM000150/M.b_GM000825
MF	GO:0020037	heme binding	4/20	28/1589	0.00030845	0.00632322	M.b_GM000355/M.b_GM000150/M.b_GM000825/M.b_GM002053	-/-/-/-	4	2	M.b_GM000355/M.b_GM002053	2	M.b_GM000150/M.b_GM000825
MF	GO:0046906	tetrapyrrole binding	4/20	32/1589	0.000524363	0.00716629	M.b_GM000355/M.b_GM000150/M.b_GM000825/M.b_GM002053	-/-/-/-	4	2	M.b_GM000355/M.b_GM002053	2	M.b_GM000150/M.b_GM000825
MF	GO:0003676	nucleic acid binding	5/20	284/1589	0.27883	0.571602	M.b_GM003253/M.b_GM001807/M.b_GM003352/M.b_GM000258/M.b_GM000356	-/-/-/-/-	5	5	M.b_GM003253/M.b_GM001807/M.b_GM003352/M.b_GM000258/M.b_GM000356	0
MF	GO:0046914	transition metal ion binding	4/20	61/1589	0.00600527	0.0424504	M.b_GM000355/M.b_GM000150/M.b_GM003353/M.b_GM000825	-/-/-/-	4	2	M.b_GM000355/M.b_GM003353	2	M.b_GM000150/M.b_GM000825
MF	GO:0046872	metal ion binding	5/20	99/1589	0.00621225	0.0424504	M.b_GM000355/M.b_GM000150/M.b_GM003353/M.b_GM000360/M.b_GM000825	-/-/-/-/-	5	3	M.b_GM000355/M.b_GM003353/M.b_GM000360	2	M.b_GM000150/M.b_GM000825
MF	GO:0003677	DNA binding	5/20	209/1589	0.111154	0.432927	M.b_GM003253/M.b_GM001807/M.b_GM003352/M.b_GM000258/M.b_GM000356	-/-/-/-/-	5	5	M.b_GM003253/M.b_GM001807/M.b_GM003352/M.b_GM000258/M.b_GM000356	0
MF	GO:0043169	cation binding	5/20	104/1589	0.00766887	0.0449177	M.b_GM000355/M.b_GM000150/M.b_GM003353/M.b_GM000360/M.b_GM000825	-/-/-/-/-	5	3	M.b_GM000355/M.b_GM003353/M.b_GM000360	2	M.b_GM000150/M.b_GM000825
MF	GO:0043167	ion binding	8/20	388/1589	0.0895112	0.432927	M.b_GM001809/M.b_GM000355/M.b_GM000150/M.b_GM003353/M.b_GM001008/M.b_GM000360/M.b_GM000825/M.b_GM001779	-/-/-/-/-/-/-/-	8	4	M.b_GM001809/M.b_GM000355/M.b_GM003353/M.b_GM000360	4	M.b_GM000150/M.b_GM001008/M.b_GM000825/M.b_GM001779
MF	GO:0016705	oxidoreductase activity, acting on paired donors, with incorporation or reduction of molecular oxygen	4/20	47/1589	0.00230137	0.0235891	M.b_GM000355/M.b_GM000150/M.b_GM003353/M.b_GM000825	-/-/-/-	4	2	M.b_GM000355/M.b_GM003353	2	M.b_GM000150/M.b_GM000825
MF	GO:0016491	oxidoreductase activity	6/20	312/1589	0.182729	0.493262	M.b_GM000359/M.b_GM000355/M.b_GM000150/M.b_GM003353/M.b_GM000825/M.b_GM002053	-/-/-/-/-/-	6	4	M.b_GM000359/M.b_GM000355/M.b_GM003353/M.b_GM002053	2	M.b_GM000150/M.b_GM000825
MF	GO:0016874	ligase activity	1/20	50/1589	0.474475	0.607921	M.b_GM001779	-	1	0		1	M.b_GM001779
MF	GO:0008168	methyltransferase activity	1/20	63/1589	0.556952	0.691971	M.b_GM000598	-	1	1	M.b_GM000598	0
