# Supplementary material for: Integrated transcriptomic and metabolomic analyses reveal the antibacterial mechanism of isocorydine against Mycobacterium bovis
Source: Front Microbiol. 2025 Dec 11;16:1717499. doi: 10.3389/fmicb.2025.1717499 (PMC12740009; doi:10.3389/fmicb.2025.1717499)
Supplement: Supplementary file 3 [file Table_2.xlsx]

## Sheet: Sheet1
Gene ID	Log2FoldChange	Regulated	Significant GO Terms (BP)	Significant GO Terms (CC)	Significant GO Terms (MF)	Significant KEGG Pathways
M.b_GM000150	-0.624429	Down	oxidation-reduction process	-	iron ion binding; heme binding; tetrapyrrole binding; transition metal ion binding; metal ion binding; cation binding; ion binding; oxidoreductase activity, acting on paired donors, with incorporation or reduction of molecular oxygen; oxidoreductase activity	-
M.b_GM000258	0.474757	Up	-	-	nucleic acid binding; DNA binding	-
M.b_GM000259	0.630206	Up	oxidation-reduction process	-	nucleic acid binding; DNA binding	-
M.b_GM000293	0.502629	Up	transport; localization; establishment of localization	membrane; integral component of membrane; intrinsic component of membrane; membrane part; cellular_component	-	Nitrogen metabolism
M.b_GM000355	0.951713	Up	oxidation-reduction process	-	iron ion binding; heme binding; tetrapyrrole binding; transition metal ion binding; metal ion binding; cation binding; ion binding; oxidoreductase activity, acting on paired donors, with incorporation or reduction of molecular oxygen; oxidoreductase activity	-
M.b_GM000356	0.71125	Up	-	-	nucleic acid binding; DNA binding	-
M.b_GM000359	1.50523	Up	oxidation-reduction process	-	oxidoreductase activity	Sulfur metabolism
M.b_GM000360	0.626863	Up	-	-	metal ion binding; cation binding; ion binding	-
M.b_GM000598	1.09685	Up	-	-	methyltransferase activity	Biosynthesis of secondary metabolites
M.b_GM000602	0.420449	Up	cellular biosynthetic process; organic substance biosynthetic process; biosynthetic process	-	-	Terpenoid backbone biosynthesis; Biosynthesis of secondary metabolites
M.b_GM000821	-1.3337	Down	transport; localization; establishment of localization	intracellular; cell; cell part; cellular_component	-	Steroid degradation; Microbial metabolism in diverse environments
M.b_GM000822	-0.592768	Down	oxidation-reduction process	-	ion binding	Biosynthesis of secondary metabolites; Carbon metabolism; Tyrosine metabolism; Chloroalkane and chloroalkene degradation; Fatty acid degradation; Degradation of aromatic compounds; Microbial metabolism in diverse environments; Glycolysis / Gluconeogenesis
M.b_GM000825	-0.683861	Down	oxidation-reduction process	-	iron ion binding; heme binding; tetrapyrrole binding; transition metal ion binding; metal ion binding; cation binding; ion binding; oxidoreductase activity, acting on paired donors, with incorporation or reduction of molecular oxygen; oxidoreductase activity	Biosynthesis of secondary metabolites
M.b_GM000891	0.516024	Up	cellular biosynthetic process; heterocycle biosynthetic process; organic substance biosynthetic process; biosynthetic process; cellular aromatic compound metabolic process; macromolecule metabolic process	-	-	-
M.b_GM001008	-1.27362	Down	-	-	ion binding	-
M.b_GM001674	1.78138	Up	-	membrane; cellular_component	-	-
M.b_GM001779	-0.3728	Down	cellular biosynthetic process; organic substance biosynthetic process; cellular amino acid metabolic process; small molecule biosynthetic process; biosynthetic process	-	ion binding; ligase activity	Biosynthesis of secondary metabolites; Arginine biosynthesis; Alanine, aspartate and glutamate metabolism; Biosynthesis of amino acids
M.b_GM001807	1.91908	Up	-	-	nucleic acid binding; DNA binding	-
M.b_GM001808	1.56803	Up	-	membrane; cellular_component	-	-
M.b_GM001809	2.40921	Up	-	-	ion binding	-
M.b_GM001827	-0.482595	Down	transport; localization; establishment of localization	membrane; cellular_component	-	-
M.b_GM002053	0.478221	Up	oxidation-reduction process; response to stress	-	heme binding; tetrapyrrole binding; oxidoreductase activity	Biosynthesis of secondary metabolites; Tryptophan metabolism; Drug metabolism - other enzymes; Phenylalanine metabolism
M.b_GM002054	0.599497	Up	cellular biosynthetic process; heterocycle biosynthetic process; organic substance biosynthetic process; biosynthetic process; cellular aromatic compound metabolic process; macromolecule metabolic process	-	-	-
M.b_GM003252	4.12346	Up	-	membrane; integral component of membrane; intrinsic component of membrane; membrane part; cellular_component	-	-
M.b_GM003253	3.10622	Up	-	-	nucleic acid binding; DNA binding	-
M.b_GM003352	1.00747	Up	-	-	nucleic acid binding; DNA binding	-
M.b_GM003353	1.04335	Up	oxidation-reduction process; cellular aromatic compound metabolic process	-	iron ion binding; transition metal ion binding; metal ion binding; cation binding; ion binding; oxidoreductase activity, acting on paired donors, with incorporation or reduction of molecular oxygen; oxidoreductase activity	-
M.b_GM003421	-0.774101	Down	-	-	-	Biosynthesis of secondary metabolites; Pyruvate metabolism; Propanoate metabolism; Carbon metabolism; Fatty acid metabolism; Fatty acid biosynthesis; Microbial metabolism in diverse environments
M.b_GM003530	-0.790946	Down	molybdopterin cofactor metabolic process; prosthetic group metabolic process; cellular biosynthetic process; heterocycle biosynthetic process; organic substance biosynthetic process; biosynthetic process; macromolecule metabolic process	-	-	Sulfur relay system; Folate biosynthesis
M.b_GM003759	0.441363	Up	-	-	-	Terpenoid backbone biosynthesis; Biosynthesis of secondary metabolites; Tryptophan metabolism; Pyruvate metabolism; Propanoate metabolism; Carbon metabolism; Synthesis and degradation of ketone bodies; Fatty acid degradation; Fatty acid metabolism; Microbial metabolism in diverse environments; Benzoate degradation; Glyoxylate and dicarboxylate metabolism; Lysine degradation; Butanoate metabolism;…
M.b_GM003826	-1.00494	Down	transport; localization; establishment of localization	-	-	-
